# Supplementary material for: Fast-Response Micro-Phototransistor Based on MoS2/Organic Molecule Heterojunction
Source: Nanomaterials (Basel). 2023 Apr 27;13(9):1491. doi: 10.3390/nano13091491 (PMC10180112; doi:10.3390/nano13091491)
Supplement: Supplementary file 1 [file nanomaterials-13-01491-s001.zip]

Archive with 1 entries (1 files):
- nanomaterials-2327447-supplementary.pdf
